# Supplementary material for: Cannabidiol in Food and Food Supplements: Drug, Novel Food and Hazard Triangle
Source: Molecules. 2026 Jul 1;31(13):2287. doi: 10.3390/molecules31132287 (PMC13362604; doi:10.3390/molecules31132287)
Supplement: Supplementary file 1 [file molecules-31-02287-s001.zip]

Archive with 1 entries (1 files):
- molecules-4375241-supplementary.pdf
